# Supplementary material for: How Do Different Growth Forms of Winter Submerged Macrophytes Species Respond to Underwater Light Quality in a Mesocosm Study?
Source: Ecol Evol. 2024 Oct 18;14(10):e70441. doi: 10.1002/ece3.70441 (PMC11489279; doi:10.1002/ece3.70441)
Supplement: Supplementary file 1 — Appendix S1 [file ECE3-14-e70441-s001.xlsx]

## Sheet: Physiological traits 
		Physiological traits							Physiological traits
P. crispus		Chla	Chlb	Chla/Chlb	MDA		E. nuttallii		Chla	Chlb	Chla/Chlb	MDA
	White	10.3704	3.48044	2.97961	0.437			White	6.31789	2.15677	2.92933	0.3363
	White	10.3977	3.50238	2.96876	0.4466			White	6.34481	2.23658	2.83683	0.3558
	White	10.3019	3.48649	2.9548	0.4272			White	6.24707	2.11067	2.95976	0.3167
	1:8	7.53156	2.30773	3.26362	0.4048			1:8	4.39165	1.34425	3.26699	1.92
	1:8	7.60968	2.4226	3.14112	0.4066			1:8	4.23998	1.35338	3.13287	1.994
	1:8	7.51738	2.10808	3.56599	0.4032			1:8	4.52246	1.35888	3.32808	1.8461
	1:4	10.8842	3.6378	2.99198	0.4186			1:4	5.56082	2.17614	2.55536	0.522
	1:4	11.1511	3.89916	2.85987	0.4141			1:4	5.59095	2.19235	2.55021	0.4642
	1:4	10.9147	3.4062	3.20435	0.423			1:4	5.58768	2.24317	2.49097	0.58
	1:1	6.99801	2.12654	3.29079	0.3571			1:1	5.07687	1.67216	3.03611	0.5316
	1:1	6.95913	1.87367	3.71418	0.357			1:1	5.00744	1.62533	3.08088	0.5432
	1:1	7.06886	2.64874	2.66877	0.3575			1:1	5.11432	1.91725	2.66752	0.5198
	4:1	6.6402	2.31643	2.86657	0.3926			4:1	5.30027	1.75776	3.01536	0.5473
	4:1	6.61976	2.27806	2.90588	0.404			4:1	5.31701	1.90483	2.79133	0.594
	4:1	6.68398	2.56888	2.60191	0.3808			4:1	5.25609	1.72757	3.04248	0.5002
	8:1	7.1135	2.3136	3.07465	0.3528			8:1	4.36002	1.46333	2.97953	0.5297
	8:1	7.01414	2.29315	3.05873	0.3568			8:1	4.56125	1.90643	2.39257	0.5824
	8:1	7.24751	2.42048	2.99424	0.3486			8:1	4.18084	1.41644	2.95164	0.4774

## Sheet: Stoichiometry 
		Stoichiometry									Stoichiometry
P. crispus		TN	TP	OM	N: P	C: N	C: P		E. nuttallii		TN	TP	OM	N: P	C: N	C: P
	White	13.851	9.258	355.905	3.313	29.978	99.308			White	17.666	8.361	275.667	4.679	18.205	85.178
	White	14.82	8.475	362.91	3.872	28.569	110.622			White	16.273	8.302	263.688	4.34	18.905	82.052
	White	12.88	10.04	348.9	2.841	31.603	89.773			White	19.06	8.419	284.645	5.013	17.423	87.342
	1:8	12.93	9.069	355.388	3.157	32.067	101.233			1:8	16.987	10	263.971	3.761	18.13	68.194
	1:8	12.19	10.04	363.88	2.688	34.826	93.628			1:8	16.343	9.799	266.499	3.693	19.024	70.258
	1:8	13.67	8.1	346.9	3.737	29.606	110.637			1:8	17.631	10.2	261.443	3.827	17.3	66.215
	1:4	12.185	8.87	365.306	3.042	34.976	106.394			1:4	16.166	9.302	256.669	3.848	18.523	71.283
	1:4	12.23	8.53	371	3.175	35.391	112.358			1:4	15.213	9.587	242.942	3.514	18.631	65.464
	1:4	12.14	9.21	359.61	2.919	34.559	100.868			1:4	17.12	9.017	270.396	4.204	18.427	77.467
	1:1	28.686	9.245	374.642	6.871	15.237	104.684			1:1	14.311	7.733	308.195	4.098	25.125	102.964
	1:1	26.79	8.04	382.47	7.378	16.656	122.891			1:1	14.365	7.937	301.495	4.008	24.486	98.131
	1:1	29.87	10.45	366.79	6.329	14.326	90.674			1:1	14.258	7.528	314.895	4.194	25.766	108.06
	4:1	19.115	10.479	366.852	4.039	22.391	90.439			4:1	14.16	7.986	319.091	3.926	26.291	103.221
	4:1	18.78	12.05	359.783	3.451	22.351	77.132			4:1	14.37	8.135	310.132	3.911	25.179	98.485
	4:1	19.45	8.9	373.92	4.839	22.429	108.535			4:1	13.951	7.838	328.05	3.941	27.434	108.122
	8:1	9.647	8.286	380.938	2.578	46.068	118.761			8:1	17.606	8.683	371.106	4.49	24.591	110.414
	8:1	10.46	8.583	371.137	2.699	41.395	111.706			8:1	16.773	8.941	381.234	4.154	26.517	110.15
	8:1	8.834	7.99	390.74	2.448	51.603	126.334			8:1	18.44	8.426	360.978	4.846	22.838	110.673

## Sheet: Germination number
Day 2	White	1:8	1:4	1:1	4:1	8:1
	0	2	2	1	1	4
	0	0	2	2	1	3
	2	0	3	1	1	3
	2	2	0	3	1	3
	1	2	3	0	1	2
	0	2	2	2	0	0
Day 4	White	1:8	1:4	1:1	4:1	8:1
	1	4	3	7	4	8
	1	1	3	5	2	5
	3	0	5	4	2	6
	4	3	3	6	2	6
	1	2	5	1	2	6
	0	3	4	5	2	5
Day 6	White	1:8	1:4	1:1	4:1	8:1
	6	10	10	7	7	13
	5	4	10	8	5	12
	10	6	9	6	8	12
	8	7	8	7	2	11
	4	7	10	1	5	10
	2	6	6	9	5	10
Day 8	White	1:8	1:4	1:1	4:1	8:1
	10	11	14	11	9	13
	8	7	10	9	8	16
	12	6	13	11	13	12
	10	7	9	9	8	13
	7	9	11	8	11	10
	8	7	9	13	11	11
Day 10	White	1:8	1:4	1:1	4:1	8:1
	12	11	15	13	11	13
	7	7	11	13	11	16
	14	10	14	11	14	13
	12	10	11	10	9	14
	9	12	13	10	13	12
	10	9	13	15	16	12
Day 12	White	1:8	1:4	1:1	4:1	8:1
	12	12	15	14	11	13
	8	10	11	16	12	13
	13	10	14	14	16	13
	14	13	11	14	10	13
	10	13	13	13	14	11
	11	10	13	12	16	16
Day 14	White	1:8	1:4	1:1	4:1	8:1
	14	15	16	15	11	14
	10	11	11	14	12	16
	13	11	14	14	16	15
	14	15	13	14	13	16
	11	13	14	11	15	15
	11	12	14	16	16	13
Day 16	White	1:8	1:4	1:1	4:1	8:1
	14	15	16	15	12	16
	10	10	11	14	13	16
	13	11	14	15	16	16
	14	16	14	14	13	16
	12	13	14	12	16	16
	12	13	14	16	16	14

## Sheet: Plant height 
	P. crispus								E. nuttallii
Day 10	White	1:8	1:4	1:1	4:1	8:1		Day 10	White	1:8	1:4	1:1	4:1	8:1
	5.5	3	4	4	3.5	4			15	19	17	20	18	20
	3.5	3	5	3.5	3.5	4			16	20	19	17	17	18
	4	3	4	3	3.5	4			16	21	18	18	19	19
	5	3	3.5	4	5	5.5			17	19	18	17	20	16
	5	2	4.6	3	5	5			18	17	17	18	17	19
	5	3		4	5	5.5			18		17		18	20
						5.5
Day 20	White	1:8	1:4	1:1	4:1	8:1		Day 20	White	1:8	1:4	1:1	4:1	8:1
	15	11	12	11	15	20			19	22	23.5	22	18	24
	20	8	11	11	14	26			20	25	25	22	19	24
	20	11	12	14	19	22			21	25	22	19	21	24
		10			16				24		21	22
									22			19
Day 30	White	1:8	1:4	1:1	4:1	8:1		Day 30	White	1:8	1:4	1:1	4:1	8:1
	38	27	45	31	21	44			25	29	26	27.5	28	23
	31	27	44	30	23	44			27	30	27	28	25	30
	31	25	48	31	24	47			25	31	24	27	26	26
		25	43	27	20	40							28
		25			19								26
					22								25
Day 40	White	1:8	1:4	1:1	4:1	8:1		Day 40	White	1:8	1:4	1:1	4:1	8:1
	58	48	58	62	56	64			28	38	28	30	26	28
	58	43	57	62	60	69			30	31	31	26	28	30
	59	48	58	54	56	60			22	27	26	26	26	29
	69		59		54	67						30
Day 50	White	1:8	1:4	1:1	4:1	8:1		Day 50	White	1:8	1:4	1:1	4:1	8:1
	68	52	59	61	64	72			27	34	30	32	31	32
	69	53	62	64	68	74			30	35	31	29	31	31
	65	58	64	67	67	69			29	30	25	32	30	31
	68			60		72								32
	68			64
Day 60	White	1:8	1:4	1:1	4:1	8:1		Day 60	White	1:8	1:4	1:1	4:1	8:1
	78	60	63	72	74	76			29	36	30	34	40	38
	84	61	68	71	77	78			31	38	30	33	31	40
	72	70	65	62	75	76			31	38	30	35	46	43
						77				35

## Sheet: Stem node number 
	P. crispus								E. nuttallii
Day 10	White	1:8	1:4	1:1	4:1	8:1		Day 10	White	1:8	1:4	1:1	4:1	8:1
	1	3	4	3	2	2			54	64	55	53	52	54
	1	3	4	3	4	4			53	50	66	61	56	60
	2	3	5	2	2	5			58	58	61	65	59	60
	3	2	2	3	5	3			47	70	65		64
	3	2	2	3	3	3
	3	3				3
						4
Day 20	White	1:8	1:4	1:1	4:1	8:1		Day 20	White	1:8	1:4	1:1	4:1	8:1
	7	5	7	7	6	6			62	63	73	60	61	60
	6	5	7	6	6	6			52	64	60	75	63	61
	3	5	5	6	6	6			64	69	68	65	61	67
	8	6	6	6	5	7				61
	8	6	5	4	8	7				60
	5		5	6	7	8
	7					7
									59.3333	63.4	67	66.6667	61.6667	62.6667
Day 30	White	1:8	1:4	1:1	4:1	8:1		Day 30	White	1:8	1:4	1:1	4:1	8:1
	11	9	14	9	7	14			54	63	73	63	83	63
	9	9	14	8	9	11			65	67	70	80	64	65
	11	8	13	10	9	14			68	69	61	76	68	67
	10	9	14	8	7	11
	11	10	14		7
	13	10	13		7
Day 40	White	1:8	1:4	1:1	4:1	8:1		Day 40	White	1:8	1:4	1:1	4:1	8:1
	16	16	16	14	14	18			85	71	70	74	73	65
	16	19	16	17	12	17			73	64	79	76	82	68
	17	19	17	17	16	15			70	70	70	80	70	67
	14	13	17	16		15
			15	16
				16
Day 50	White	1:8	1:4	1:1	4:1	8:1		Day 50	White	1:8	1:4	1:1	4:1	8:1
	22	19	25	16	15	17			70	75	74	80	80	83
	23	17	21	17	19	18			83	76	78	75	75	76
	20	19	22	18	22	19			83	72	71	80	78	80
	16		19	20		21
			22	19		18
Day 60	White	1:8	1:4	1:1	4:1	8:1		Day 60	White	1:8	1:4	1:1	4:1	8:1
	22	24	29	25	23	28			72	80	75	82	85	79
	18	23	27	28	22	22			85	76	78	79	77	85
	22	24	26	29	21	26			84	70	80	80	75	83
		22	25	25

## Sheet: Branch number
	P. crispus								E. nuttallii
Day 10	White	1:8	1:4	1:1	4:1	8:1		Day 10	White	1:8	1:4	1:1	4:1	8:1
	2	0	0	1	1	0			3	3	1	3	4	5
	3	0	0	1	0	0			2	2	2	2	1	4
	0	0	0	1	1	0			1	3	1	4	4	4
	0	0	0	1	2	1			0	3	4	2	1	3
	2	0	0	1	0	1			0	3	1
	0	0	0	0	0	0			2	2	1
					0	0
Day 20	White	1:8	1:4	1:1	4:1	8:1		Day 20	White	1:8	1:4	1:1	4:1	8:1
	2	1	2	1	1	1			0	5	4	4	5	5
	0	1	2	2	2	1			2	2	5	2	4	5
	1	2	2	2	1	1			3	3	5	2	4	5
	2		1	1					2	5	5	3	4	4
	2		1	1					1	4	4	4	4	3
	1		1	1					3					4
									2
									2
Day 30	White	1:8	1:4	1:1	4:1	8:1		Day 30	White	1:8	1:4	1:1	4:1	8:1
	1	2	2	2	2	1			3	3	6	3	3	5
	1	3	1	1	3	2			0	1	6	4	4	4
	3	3	1	1	1	1			2	2	3	4	5	6
	1	1	2	3	0	2			3		6	5	4	6
	1	1	2		1						5	4	6
		3	2		1								6
			2
			2
Day 40	White	1:8	1:4	1:1	4:1	8:1		Day 40	White	1:8	1:4	1:1	4:1	8:1
	2	2	2	2	1	2			2	4	5	4	5	7
	2	2	2	2	3	2			2	4	3	5	4	5
	0	3	2	3	2	2			3	3	6	6	5	5
	3	2	2	2	3	2						4	7
	3	2	3	3	2	2
	0		0			1
Day 50	White	1:8	1:4	1:1	4:1	8:1		Day 50	White	1:8	1:4	1:1	4:1	8:1
	4	4	2	2	4	2			3	3	3	4	5	8
	3	1	2	3	4	3			3	4	5	5	5	5
	5	4	2	2	4	4			2	3	4	3	6	7
	2	3			2	2
	2	2			3	3
					2	5
Day 60	White	1:8	1:4	1:1	4:1	8:1		Day 60	White	1:8	1:4	1:1	4:1	8:1
	3	2	2	1	3	4			3	3	4	5	4	6
	2	1	2	2	3	5			3	4	2	5	4	8
	3	3	3	3	3	3			3	3	4	4	4	8
	2	2				4				2
	2

## Sheet: Leaf number 
	P. crispus								E. nuttallii
Day 10	White	1:8	1:4	1:1	4:1	8:1		Day 10	White	1:8	1:4	1:1	4:1	8:1
	8	5	6	10	8	5			180	225	219	198	183	171
	11	5	6	8	6	6			195	276	210	168	201	231
	6	4	6	8	8	6			168	186	210	159	129	195
	7	4	5	9	5	6			174	222	258	213	177	234
		4	6			10				198		213
		5
Day 20	White	1:8	1:4	1:1	4:1	8:1		Day 20	White	1:8	1:4	1:1	4:1	8:1
	22	14	27	20	22	17			144	381	273	318	342	381
	16	8	32	20	21	12			216	321	333	255	315	375
	23	14	17	15	20	12			180	246	294	246	309	369
	22	9	18	15		19			201		306			330
	19					13			225
Day 30	White	1:8	1:4	1:1	4:1	8:1		Day 30	White	1:8	1:4	1:1	4:1	8:1
	26	31	40	40	26	36			207	324	483	345	366	555
	27	26	36	24	23	37			252	261	495	357	357	495
	23	30	52	30	23	40			207	357	540	372	468	465
	25	22	43	38					165			498	402
		22	42
		40	48
Day 40	White	1:8	1:4	1:1	4:1	8:1		Day 40	White	1:8	1:4	1:1	4:1	8:1
	46	46	58	49	39	55			255	369	474	483	477	690
	43	55	54	56	53	57			369	219	231	531	411	687
	48	42	58	52	37	61			495	162	309	648	528	324
	47		57			57					156	276	648
Day 50	White	1:8	1:4	1:1	4:1	8:1		Day 50	White	1:8	1:4	1:1	4:1	8:1
	29	25	32	50	61	57			412	408	460	522	609	690
	31	23	29	68	64	87			487	410	480	489	570	516
	27	26	30	64	64	64			415	403	441	531	638	885
	22		24
			25
Day 60	White	1:8	1:4	1:1	4:1	8:1		Day 60	White	1:8	1:4	1:1	4:1	8:1
	25	27	27	25	28	30			512	179	240	556	360	720
	20	26	25	30	26	33			587	229	220	512	319	535
	21	28	30	27	24	23			515	221	304	571	377	910
	28	27								225	290
	26

## Sheet: Leaf length and width
	Leaf length								Leaf width
Day 30	White	1:8	1:4	1:1	4:1	8:1		Day 30	White	1:8	1:4	1:1	4:1	8:1
	5.4	4.9	4.2	4.6	5.4	4.2			0.7	0.65	0.7	0.63	0.6	0.7
	5.3	4.8	4.45	4.5	5.1	4.7			0.65	0.71	0.6	0.63	0.65	0.68
	4.7	5.3	4.8	4.6	4.9	4.2			0.65	0.8	0.7	0.68	0.7	0.69
	4.7	4.7	4.4			4.3			0.65	0.7	0.66			0.66
			4.6			4.75					0.7			0.6
Day 60	White	1:8	1:4	1:1	4:1	8:1		Day 60	White	1:8	1:4	1:1	4:1	8:1
	5.5	5	5.3	5.6	5	4.6			0.75	0.9	0.65	0.9	0.7	0.8
	5	6.4	5.5	4.5	6.5	4.3			0.75	0.75	0.7	0.82	0.75	0.78
	5.2	4.6	5.6	5.1	6.1	4.6			0.65	0.75	0.7	0.82	0.8	0.8
	5.8	5.4	5.7	5.1	5.8	4.7			0.65	0.8	0.7	0.8	0.85	0.85

## Sheet: Adventitious root
Day 20	White	1:8	1:4	1:1	4:1	8:1
	1	2	4	1	2	3
	2	4	1	3	3	4
	2	4	1	3	1	4
	2	2		1		3
Day 40	White	1:4	1:8	1:1	4:1	8:1
	2	3	4	7	9	10
	2	5	1	5	7	8
	2	4	3	8	10	8
		4		5		4
Day 60	White	1:4	1:8	1:1	4:1	8:1
	3	4	5	7	8	11
	3	5	4	5	9	8
	2	4	2	3	9	7
		4

## Sheet: Root-shoot ratio
P. crispus	White	1:8	1:4	1:1	4:1	8:1
	0.2986	0.1448	0.1426	0.2359	0.2227	0.2876
	0.301	0.1472	0.1556	0.2408	0.2347	0.2965
	0.2906	0.142	0.1336	0.2259	0.2047	0.2768
E. nuttallii	White	1:8	1:4	1:1	4:1	8:1
	0.1078	0.0536	0.0549	0.2171	0.161	0.2946
	0.1112	0.0568	0.0581	0.2201	0.1639	0.2979
	0.1048	0.0508	0.0521	0.2145	0.1582	0.292
